# Supplementary material for: Glycolytic Plasticity of Metastatic Lung Cancer Captured by Noninvasive 18F-FDG PET/CT and Serum 1H-NMR Analysis: An Orthotopic Murine Model Study
Source: Metabolites. 2023 Jan 9;13(1):110. doi: 10.3390/metabo13010110 (PMC9866275; doi:10.3390/metabo13010110)
Supplement: Supplementary file 1 [file metabolites-13-00110-s001.zip]

Archive with 2 entries (2 files):
- Figure S1.jpg
- Table S1.jpg
